# Supplementary material for: Safety of Short-Term Treatments with Oral Chloroquine and Hydroxychloroquine in Patients with and without COVID-19: A Systematic Review
Source: Pharmaceuticals (Basel). 2022 May 21;15(5):634. doi: 10.3390/ph15050634 (PMC9144263; doi:10.3390/ph15050634)
Supplement: Supplementary file 1 [file pharmaceuticals-15-00634-s001.zip]

Archive with 3 entries (2 files):
- pharmaceuticals-1668804-supplementary/
- pharmaceuticals-1668804-supplementary/Systematic review Supplementary information part 1.pdf
- pharmaceuticals-1668804-supplementary/Systematic review Supplementary information part 2 .pdf
